# Supplementary material for: Unveiling New Genetic Variants Associated with Age at Onset in Alzheimer’s Disease and Frontotemporal Lobar Degeneration Due to C9orf72 Repeat Expansions
Source: Int J Mol Sci. 2024 Jul 7;25(13):7457. doi: 10.3390/ijms25137457 (PMC11242823; doi:10.3390/ijms25137457)
Supplement: Supplementary file 1 [file ijms-25-07457-s001.zip]

Archive with 2 entries (2 files):
- Table S1, S2.pdf
- Table S3.xlsx
