# Supplementary material for: Unveiling New Genetic Variants Associated with Age at Onset in Alzheimer’s Disease and Frontotemporal Lobar Degeneration Due to C9orf72 Repeat Expansions
Source: Int J Mol Sci. 2024 Jul 7;25(13):7457. doi: 10.3390/ijms25137457 (PMC11242823; doi:10.3390/ijms25137457)
Supplement: Supplementary file 1 [file ijms-25-07457-s001.zip › Table S3.xlsx]

## Sheet: Table S3
ENSEMBL_ID	GENE	Amygdala	Caudate	Cortex	Frontal	Hippocampus	Putamen	RVIS
ENSG00000115306.15	SPTBN1	123.394	118.196	119.83	136.685	111.283	113.423	-3.86
ENSG00000130294.15	KIF1A	198.336	136.623	326.414	300.048	180.363	125.175	-3.67
ENSG00000197694.15	SPTAN1	90.857	102.85	176.847	189.273	87.179	80.752	-3.53
ENSG00000167658.15	EEF2	498.746	432.837	782.852	750.616	422.782	387.508	-2.28
ENSG00000184009.9	ACTG1	601.716	628.472	774.569	810.252	592.194	556.5	-1.93
ENSG00000167792.11	NDUFV1	86.958	105.108	147.416	158.221	88.159	100.5	-1.49
ENSG00000018625.14	ATP1A2	383.092	572.778	491.75	436.982	238.145	453.34	-1.37
ENSG00000059915.16	PSD	182.105	189.647	205.881	201.957	201.991	149.022	-1.32
ENSG00000155980.11	KIF5A	606.964	328.541	1208.44	1157.71	368.999	318.507	-1.31
ENSG00000110436.11	SLC1A2	341.266	467.833	362.316	365.347	186.033	390.453	-1.29
ENSG00000096384.19	HSP90AB1	444.202	444.327	716.905	880.318	460.6	357.513	-1.27
ENSG00000102804.14	TSC22D1	93.301	118.34	154.537	181.723	84.704	98.482	-1.26
ENSG00000110321.16	EIF4G2	127.666	136.268	148.595	200.075	127.296	111.601	-1.09
ENSG00000132002.7	DNAJB1	124.243	123.738	111.187	140.646	108.537	105.572	-1.07
ENSG00000132692.18	BCAN	181.45	136.763	113.808	113.007	127.553	110.453	-1.06
ENSG00000171603.16	CLSTN1	95.989	98.505	263.263	292.206	107.215	78.964	-1.05
ENSG00000102226.9	USP11	92.529	111.412	210.433	190.065	83.487	86.655	-1.04
ENSG00000172270.18	BSG	285.877	347.611	461.739	456.567	292.507	332.562	-1.04
ENSG00000080824.18	HSP90AA1	484.936	593.615	580.295	774.897	531.74	476.978	-1.02
ENSG00000125648.14	SLC25A23	177.534	287.1	191.376	193.131	189.575	240.992	-1.02
ENSG00000160408.14	ST6GALNAC6	135.979	127.419	157.857	148.386	124.583	110.325	-1.02
ENSG00000009307.15	CSDE1	96.761	99.591	98.17	131.205	98.383	91.926	-1
ENSG00000100412.15	ACO2	96.155	81.418	155.638	150.835	77.362	71.578	-1
ENSG00000188229.5	TUBB4B	144.478	126.938	233.342	288.115	163.073	91.585	-1
ENSG00000197746.13	PSAP	437.717	657.659	653.847	780.376	454.81	548.864	-1
ENSG00000020129.15	NCDN	170.845	573.561	400.016	396.692	246.841	461.324	-0.98
ENSG00000142192.20	APP	271.945	322.824	256.569	566.775	327.689	288.55	-0.98
ENSG00000143774.16	GUK1	135.029	96.807	132.537	139.01	125.672	92.171	-0.96
ENSG00000111676.14	ATN1	104.662	102.753	196.959	163.959	99.272	85.117	-0.95
ENSG00000091513.14	TF	183.974	147.685	97.353	106.252	380.765	195.461	-0.91
ENSG00000105220.14	GPI	92.968	113.95	204.332	214.677	95.492	97.156	-0.91
ENSG00000169100.13	SLC25A6	218.029	248.654	311.218	323.64	196.71	228.364	-0.89
ENSG00000204843.12	DCTN1	79.83	92.416	154.056	167.193	92.043	89.789	-0.88
ENSG00000113013.12	HSPA9	77.511	90.812	109.071	130.375	73.247	77.313	-0.85
ENSG00000133318.13	RTN3	180.332	162.584	286.31	453.855	206.288	135.197	-0.84
ENSG00000172379.20	ARNT2	78.54	101.436	124.053	123.174	76.41	77.669	-0.84
ENSG00000109971.13	HSPA8	230.051	298.272	502.178	549.642	233.017	245.654	-0.82
ENSG00000167191.11	GPRC5B	147.686	179.816	151.512	139.101	170.931	181.275	-0.82
ENSG00000150991.14	UBC	152.82	192.154	192.955	230.246	152.545	160.556	-0.8
ENSG00000160469.16	BRSK1	92.519	78.096	199.331	185.736	114.481	71.531	-0.8
ENSG00000099864.17	PALM	173.328	144.693	211.145	185.186	143.813	125.091	-0.78
ENSG00000103034.14	NDRG4	134.834	171.382	254.697	322.264	157.252	147.099	-0.78
ENSG00000182944.17	EWSR1	73.996	86.885	92.667	108.733	77.584	76.571	-0.78
ENSG00000198053.11	SIRPA	87.593	84.878	177.553	169.082	74.657	66.007	-0.78
ENSG00000092964.17	DPYSL2	117.878	109.134	158.866	201.993	123.386	106.9	-0.76
ENSG00000100316.15	RPL3	536.598	482.695	485.891	528.588	451.552	435.018	-0.76
ENSG00000104833.11	TUBB4A	151.958	184.882	264.335	302.431	231.02	185.093	-0.76
ENSG00000079215.13	SLC1A3	264.367	276.605	298.023	319.091	156.386	237.724	-0.67
ENSG00000070808.15	CAMK2A	327.647	114.319	548.782	598.256	452.419	87.3	-0.54
ENSG00000067225.17	PKM	245.084	351.441	480.316	548.861	237.065	303.841	-0.42
